# Supplementary material for: Synthesis of Network Biobased Aliphatic Polyesters Exhibiting Better Tensile Properties than the Linear Polymers by ADMET Polymerization in the Presence of Glycerol Tris(undec-10-enoate)
Source: Polymers (Basel). 2024 Feb 7;16(4):468. doi: 10.3390/polym16040468 (PMC10891964; doi:10.3390/polym16040468)
Supplement: Supplementary file 1 [file polymers-16-00468-s001.zip]

Archive with 1 entries (1 files):
- polymers-2826608-supplementary.pdf
